# Supplementary material for: Transversal Malalignment and Proximal Involvement Play a Relevant Role in Unilateral Cerebral Palsy Regardless the Subtype
Source: J Clin Med. 2022 Aug 17;11(16):4816. doi: 10.3390/jcm11164816 (PMC9409971; doi:10.3390/jcm11164816)
Supplement: Supplementary file 1 [file jcm-11-04816-s001.zip]

Archive with 1 entries (1 files):
- jcm-1827379-supplementary.pdf
